# Supplementary material for: Triple Immunoglobulin Gene Knockout Transchromosomic Cattle: Bovine Lambda Cluster Deletion and Its Effect on Fully Human Polyclonal Antibody Production
Source: PLoS One. 2014 Mar 6;9(3):e90383. doi: 10.1371/journal.pone.0090383 (PMC3946162; doi:10.1371/journal.pone.0090383)
Supplement: Figure S4 — List of primer sequences for genomic PCR and RT-PCR used for analysis of bovine immunoglobulins. (XLSX) [file pone.0090383.s004.xlsx]

## Sheet: Sheet2
Name of oligo DNA	Sequence (5' → 3')
CL1puro-F2	CGCGCATGGCCGAGTTGAGCGGTTCC
CL1puro-R2	CAGGCTCCCGGCTGGCGCTGGTAAGTCC
R-F2	GACAAGCGTGCTAGGGTCATG
R-R1	GGGATGGGACCTTGTTAGACTTG
CL5CAG-F2	GCCCGGCCCCAGATGGAACCCGAGACAGG
CL5CAG-R2	ATGCCAGGCGGGCCATTTACCGTCATTGA
CAGpuro-F3	GCGGCGCCGGCAGGAAGGAAATG
CAGpuro-R3	CGAGGCGCACCGTGGGCTTGTA
bIgL-Ld-F1	GTGGGGCCACAGAAGGCAGGAC
bIgL-C-R	ACCCGGGTAGAAGTCGCTGATGAGA
L003-F2	CCCTCGGTCACCCTGTTCCC
L004-R2	CTGGTGTGAGGCGACCTGGG
bIgk-F	CAGCTCCTGGGGCTCCTCCTG
bIgk-R	TGCAATAGGGGTTGATCTGTGGACA
BCm-f2	TCTCTGGTGACGGCAATAG
BCm-r2	CTTCGTGAGGAAGATGTCGG
